# Supplementary material for: Complex Structure of Lasiopodomys mandarinus vinogradovi Sex Chromosomes, Sex Determination, and Intraspecific Autosomal Polymorphism
Source: Genes (Basel). 2020 Mar 30;11(4):374. doi: 10.3390/genes11040374 (PMC7230192; doi:10.3390/genes11040374)
Supplement: Supplementary file 1 [file genes-11-00374-s001.zip]

Archive with 3 entries (3 files):
- Table S3.xlsx
- Table S1.doc
- Table S2.doc
