# Supplementary material for: Complex Structure of Lasiopodomys mandarinus vinogradovi Sex Chromosomes, Sex Determination, and Intraspecific Autosomal Polymorphism
Source: Genes (Basel). 2020 Mar 30;11(4):374. doi: 10.3390/genes11040374 (PMC7230192; doi:10.3390/genes11040374)
Supplement: Supplementary file 1 [file genes-11-00374-s001.zip › Table S3.xlsx]

## Sheet: Лист1
sample	L9/L9	L8/L8	L5/L5	L33_new/L33_new	L31_new/L31_new	L3/L3	L2/L2	L13/L13	L11/L11
Total reads	451610	824814	554720	801486	441804	814192	506496	490678	622812
Trimmed reads	315930	467228	354452	761174	380694	398496	365084	287856	418798
Total bp	135934610	248269014	166970720	241247286	132983004	245071792	152455296	147694078	187466412
Trimmed bp	65406435	113133489	88398896	160710157	85644846	94566705	94700075	67073877	89392677
Reads aligned to (Mus musculus)	331176	528333	377479	808705	421063	436058	408292	301457	432113
Reads contaminant	226929	175999	128315	393800	179134	150788	122506	107322	157012
Reads not passing quality filters	86256	289954	216203	329781	196506	239851	243038	167513	240507
Reads retained (Mus musculus)	17991	62380	32961	85124	45423	45419	42748	26622	34594
Merged read positions (Mus musculus)	5923	14485	10748	24537	18426	16650	11333	7550	9757
Position total bp (Mus musculus)	352420	774405	543207	1407908	1168154	969344	604706	345208	389493
Position mean bp (Mus musculus)	59.50	53.46	50.54	57.38	63.40	58.22	53.36	45.72	39.92
Reads retained (Peromyscus leucopus)	20266	73499	41300	135086	76583	65693	52792	40813	38125
